# Supplementary material for: Sex Bias and Maternal Contribution to Gene Expression Divergence in Drosophila Blastoderm Embryos
Source: PLoS Genet. 2015 Oct 20;11(10):e1005592. doi: 10.1371/journal.pgen.1005592 (PMC4618353; doi:10.1371/journal.pgen.1005592)
Supplement: S1 Table — The p-value given is the Wilcoxon test for a difference in median between the female and male sex-biased genes at a given cutoff of sex-bias (female to male ratio). (XLSX) [file pgen.1005592.s012.xlsx]

## Sheet: S1
S1 Table. Numbers of sex biased genes and magnitude of sex bias in each species.
D. melanogaster
	female bias	male bias	female bias	male bias	female bias	male bias
bias cutoff	gene number	gene number	mean sex ratio	mean sex ratio	median sex ratio	median sex ratio	p value
1.5	242	31	0.755664	-0.987551	0.712598	-0.944408	0.0004329
1.6	150	26	0.835639	-1.05924	0.786799	-0.947996	0.00354
1.7	86	19	0.922339	-1.19025	0.854979	-1.03514	7.83e-05
1.8	45	16	1.03331	-1.26293	0.905689	-1.12581	0.0002591
1.9	20	16	1.22347	-1.26293	1.06594	-1.1258	0.6483
2	14	11	1.33977	-1.40645	1.10986	-1.33338	0.373
D. yakuba
	female bias	male bias	female bias	male bias	female bias	male bias
bias cutoff	gene number	gene number	mean sex ratio	mean sex ratio	median sex ratio	median sex ratio	p value
1.5	210	57	0.778393	-0.871582	0.73235	-0.761659	0.1346
1.6	150	41	0.838146	-0.96347	0.794837	-0.800384	0.03308
1.7	86	28	0.925906	-1.07421	0.87363	-1.00719	0.06482
1.8	51	19	1.00905	-1.20892	0.931955	-1.0847	0.001159
1.9	28	17	1.11152	-1.24819	1.03111	-1.08957	0.05579
2	16	14	1.23506	-1.31077	1.10021	-1.12287	0.4475
D. pseudoobscura
	female bias	male bias	female bias	male bias	female bias	male bias
bias cutoff	gene number	gene number	mean sex ratio	mean sex ratio	median sex ratio	median sex ratio	p value
1.5	415	75	0.773631	-0.835901	0.736941	-0.746993	0.193
1.6	273	49	0.846459	-0.943501	0.80167	-0.876937	0.00942
1.7	178	35	0.913017	-1.03163	0.861563	-0.982596	0.0008822
1.8	99	27	1.00282	-1.099	0.939159	-1.01746	0.0143
1.9	52	21	1.11465	-1.15966	1.06219	-1.05852	0.6131
2	37	16	1.17601	-1.22061	1.121	-1.13556	0.7958
D. virilis
	female bias	male bias	female bias	male bias	female bias	male bias
bias cutoff	gene number	gene number	mean sex ratio	mean sex ratio	median sex ratio	median sex ratio	p value
1.5	242	41	0.780195	-0.809954	0.751465	-0.710935	0.5669
1.6	167	24	0.847351	-0.935825	0.804397	-0.802983	0.3926
1.7	110	16	0.911792	-1.04402	0.865906	-0.959279	0.1094
1.8	62	11	0.995624	-1.1603	0.929656	-1.13948	0.01649
1.9	31	9	1.10427	-1.22298	1.03141	-1.21978	0.09916
2	19	6	1.19362	-1.34846	1.0861	-1.35448	0.00716
Table S1. Numbers of sex biased genes and magnitude of log2 sex ratio in the sex biased genes for each species. The p-value given is the Wilcoxon test for a difference in median between the female and male sex biased genes at a given cutoff of sex-bias (female to male ratio). Significant p-values are shaded blue, as all significant comparisons are due to a higher magnitude of sex bias in male bia…
