# Supplementary material for: Sex Bias and Maternal Contribution to Gene Expression Divergence in Drosophila Blastoderm Embryos
Source: PLoS Genet. 2015 Oct 20;11(10):e1005592. doi: 10.1371/journal.pgen.1005592 (PMC4618353; doi:10.1371/journal.pgen.1005592)
Supplement: S2 Table — At different quantile cutoffs for sex-bias, we report number of genes that are sex-biased in all four species on each chromosome arm. We calculate the expected chromosomal distribution based on the observed total number of sex-biased genes and the relative number of genes on each chromosomal arm. We report the p-value from a chi-squared test for the difference between the observed and expected number. (XLSX) [file pgen.1005592.s013.xlsx]

## Sheet: S2
S2 Table. Sex-biased genes by chromosome in all four species.
		female bias	female bias		male bias	male bias
cutoff	Muller elem.	observed	expected	p value	observed	expected	p value
90 / 10	B	0	11.0226	0.00245448	3	1.8371	0.940869
90 / 10	C	1	11.9522	0.0055145	1	1.99203	0.996321
90 / 10	D	0	11.1952	0.00223399	1	1.86587	0.936795
90 / 10	E	0	15.4582	0.000224595	0	2.57636	0.325786
90 / 10	A	59	10.3719	4.92332e-09	5	1.72864	0.380202
80 / 20	B	1	38.9464	3.27288e-09	8	4.04161	0.392194
80 / 20	C	2	42.2311	2.33392e-09	2	4.38247	0.58356
80 / 20	D	4	39.5564	1.12666e-07	1	4.10491	0.350801
80 / 20	E	1	54.6189	9.2408e-13	6	5.668	0.844571
80 / 20	A	204	36.6472	2.05831e-31	5	3.80301	0.946915
75 /25	B	3	47.9482	4.00519e-10	11	8.08322	0.658979
75 /25	C	2	51.992	1.2899e-11	7	8.76494	0.846564
75 /25	D	6	48.6992	9.93086e-09	3	8.20983	0.207101
75 /25	E	1	67.243	1.09115e-15	15	11.336	0.601619
75 /25	A	249	45.1175	2.19862e-39	8	7.60602	0.87747
Table S2. Chromosomal distribution of genes that are sex-biased in all 4 species. At different quantile cutoffs for sex-bias, we report number of genes that are sex biased in all four species on each chromosome arm. We calcualte the expected chromosomal distribution based on the observed total number of sex-biased genes and the relative number of genes on each chromosomal arm. We report the p-val…
