# Supplementary material for: Sex Bias and Maternal Contribution to Gene Expression Divergence in Drosophila Blastoderm Embryos
Source: PLoS Genet. 2015 Oct 20;11(10):e1005592. doi: 10.1371/journal.pgen.1005592 (PMC4618353; doi:10.1371/journal.pgen.1005592)
Supplement: S3 Table — At different quantile cutoffs for not being sex-biased (unbiased), we report number of genes that are unbiased in all four species on each chromosome arm. We calculate the expected chromosomal distribution based on the observed total number of unbiased genes and the relative number of genes on each chromosomal arm. We report the p-value from a chi-squared test for the difference between the observed and expected number. (XLSX) [file pgen.1005592.s014.xlsx]

## Sheet: S3
S3 Table. Genes showing no sex bias in all four species.
unbiased		female bias	female bias		male bias	male bias
cutoff	Muller elem.	observed	expected	p value	observed	expected	p value
80 / 20	B	602	453.763	5.87773e-14	306	374.951	0.000697098
80 / 20	C	658	492.032	5.71026e-16	330	406.574	0.000291424
80 / 20	D	310	460.87	2.35809e-13	396	380.824	0.488547
80 / 20	E	827	636.361	4.13984e-16	443	525.835	0.000579796
80 / 20	A	73	426.974	1.07726e-81	566	352.816	1.04773e-27
75 / 25	B	507	368.154	1.23014e-11	236	298.712	0.0011895
75 / 25	C	530	399.203	9.24637e-10	237	323.904	1.23258e-05
75 / 25	D	231	373.92	5.76112e-13	313	303.39	0.663286
75 / 25	E	685	516.303	3.52949e-12	308	418.916	8.83681e-07
75 / 25	A	51	346.42	1.38538e-65	532	281.077	1.01146e-36
60 / 40	B	203	158.358	0.00944084	68	152.295	1.67982e-09
60 / 40	C	232	171.713	0.000807529	71	165.139	7.89469e-11
60 / 40	D	80	160.838	2.7491e-08	133	154.681	0.180618
60 / 40	E	321	222.082	1.59813e-06	86	213.58	4.69975e-15
60 / 40	A	26	149.009	1.27599e-22	471	143.304	3.08514e-64
Table S3. Chromosomal distribution of genes showing no sex bias in all four species. At different quantile cutoffs for not being sex-biased (unbiased), we report number of genes that are unbiased in all four species on each chromosome arm. We calcualte the expected chromosomal distribution based on the observed total number of unbiased genes and the relative number of genes on each chromosomal ar…
