# Supplementary material for: Sex Bias and Maternal Contribution to Gene Expression Divergence in Drosophila Blastoderm Embryos
Source: PLoS Genet. 2015 Oct 20;11(10):e1005592. doi: 10.1371/journal.pgen.1005592 (PMC4618353; doi:10.1371/journal.pgen.1005592)
Supplement: S4 Table — At different quantile cutoffs for sex-bias and non-bias, we report number of genes that are sex-biased in only one species, and unbiased in the other three species. (XLSX) [file pgen.1005592.s015.xlsx]

## Sheet: S4
S4 Table. Numbers of genes that are sex-biased only in a single species.
direction of bias	cutoff for sex bias	cutoff for non-biased	D. mel	D. yak	D. pse	D. vir
female	> 0.9	< 0.8	47	55	169	63
male	< 0.1	> 0.2	171	190	182	173
female	> 0.9	< 0.6	23	21	64	25
male	< 0.1	> 0.4	74	78	76	61
female	> 0.8	< 0.8	234	271	365	276
male	< 0.2	> 0.2	397	393	390	393
female	> 0.8	< 0.6	109	106	139	122
male	< 0.2	> 0.4	168	149	147	154
female	> 0.75	< 0.75	299	332	353	343
male	< 0.25	> 0.25	427	414	401	409
female	> 0.75	< 0.6	168	164	180	183
male	< 0.25	> 0.4	216	192	181	196
Table S4. Numbers of genes that are sex-biased only in a single species. At different quantile cutoffs for sex bias and non-bias, we report number of genes that are sex biased in only one species, and unbiased in the other three species.
