# Supplementary material for: Sex Bias and Maternal Contribution to Gene Expression Divergence in Drosophila Blastoderm Embryos
Source: PLoS Genet. 2015 Oct 20;11(10):e1005592. doi: 10.1371/journal.pgen.1005592 (PMC4618353; doi:10.1371/journal.pgen.1005592)
Supplement: S5 Table — At different quantile cutoffs for sex-bias and non-bias, we report number of genes that are sex-biased in only one species, and unbiased in the other three species, on each chromosome arm. We calculate the expected chromosomal distribution based on the observed total number of sex-biased genes and the relative number of genes on each chromosomal arm. We report the p-value from a chi-squared test for the difference between the observed and expected number. (XLSX) [file pgen.1005592.s016.xlsx]

## Sheet: S5
S5_Table. Chromosomal distribution of genes that are sex biased in only one species.
bias direction	bias cutoff	non-bias cutoff	species	Muller element	observed	expected	p-value
female	90	80	mel	B	10	8.63435	0.932115
female	90	80	mel	C	11	9.36255	0.887025
female	90	80	mel	D	11	8.76959	0.780733
female	90	80	mel	E	4	12.1089	0.0755079
female	90	80	mel	A	11	8.12461	0.666113
male	10	20	mel	B	30	31.4143	0.957032
male	10	20	mel	C	37	34.0637	0.814705
male	10	20	mel	D	37	31.9064	0.61458
male	10	20	mel	E	54	44.0558	0.356064
male	10	20	mel	A	13	29.5598	0.0155952
female	90	80	yak	B	13	10.104	0.691205
female	90	80	yak	C	10	10.9562	0.992317
female	90	80	yak	D	8	10.2623	0.766473
female	90	80	yak	E	20	14.17	0.405178
female	90	80	yak	A	4	9.50752	0.218028
male	10	20	yak	B	29	34.9048	0.531497
male	10	20	yak	C	43	37.8486	0.63662
male	10	20	yak	D	48	35.4515	0.194744
male	10	20	yak	E	43	48.9509	0.598326
male	10	20	yak	A	27	32.8442	0.523118
female	90	80	pse	B	4	31.0469	8.70862e-06
female	90	80	pse	C	4	33.6653	2.35389e-06
female	90	80	pse	D	155	31.5332	1.93894e-21
female	90	80	pse	E	5	43.5405	5.17119e-08
female	90	80	pse	A	1	29.214	5.74673e-07
male	10	20	pse	B	48	33.4352	0.123205
male	10	20	pse	C	54	36.255	0.0705273
male	10	20	pse	D	14	33.9588	0.00547901
male	10	20	pse	E	41	46.8898	0.594925
male	10	20	pse	A	25	31.4613	0.459113
female	90	80	vir	B	8	11.5737	0.558419
female	90	80	vir	C	11	12.5498	0.909203
female	90	80	vir	D	6	11.755	0.256603
female	90	80	vir	E	14	16.2311	0.821691
female	90	80	vir	A	24	10.8904	0.0381362
male	10	20	vir	B	34	31.7818	0.878185
male	10	20	vir	C	27	34.4622	0.401626
male	10	20	vir	D	45	32.2796	0.172285
male	10	20	vir	E	48	44.571	0.796694
male	10	20	vir	A	19	29.9055	0.150109
female	90	60	mel	B	5	4.22532	0.940699
female	90	60	mel	C	7	4.58167	0.675866
female	90	60	mel	D	5	4.2915	0.923604
female	90	60	mel	E	3	5.92563	0.518419
female	90	60	mel	A	3	3.97587	0.992696
male	10	40	mel	B	8	13.5945	0.319638
male	10	40	mel	C	15	14.741	0.891016
male	10	40	mel	D	18	13.8074	0.567666
male	10	40	mel	E	25	19.0651	0.45292
male	10	40	mel	A	8	12.7919	0.402486
female	90	60	yak	B	4	3.8579	0.759018
female	90	60	yak	C	2	4.18327	0.633595
female	90	60	yak	D	5	3.91833	0.978124
female	90	60	yak	E	9	5.41036	0.493782
female	90	60	yak	A	1	3.63015	0.448028
male	10	40	yak	B	9	14.3293	0.366684
male	10	40	yak	C	10	15.5379	0.365783
male	10	40	yak	D	19	14.5538	0.547875
male	10	40	yak	E	20	20.0956	0.885444
male	10	40	yak	A	20	13.4834	0.335174
female	90	60	pse	B	2	11.7574	NA
female	90	60	pse	C	0	12.749	NA
female	90	60	pse	D	59	11.9416	NA
female	90	60	pse	E	2	16.4887	NA
female	90	60	pse	A	1	11.0633	NA
male	10	40	pse	B	16	13.9619	0.848228
male	10	40	pse	C	18	15.1394	0.744261
male	10	40	pse	D	6	14.1806	0.107816
male	10	40	pse	E	14	19.5803	0.425928
male	10	40	pse	A	22	13.1377	0.179744
female	90	60	vir	B	3	4.59274	0.829295
female	90	60	vir	C	2	4.98008	0.452698
female	90	60	vir	D	3	4.66467	0.809841
female	90	60	vir	E	9	6.4409	0.690563
female	90	60	vir	A	8	4.3216	0.443642
male	10	40	vir	B	9	11.2063	0.787159
male	10	40	vir	C	10	12.1514	0.805561
male	10	40	vir	D	17	11.3818	0.381979
male	10	40	vir	E	13	15.7158	0.747314
male	10	40	vir	A	12	10.5447	0.923054
female	80	80	mel	B	43	42.9881	0.912867
female	80	80	mel	C	56	46.6135	0.393907
female	80	80	mel	D	42	43.6613	0.941532
female	80	80	mel	E	66	60.2869	0.666277
female	80	80	mel	A	27	40.4502	0.121194
male	20	20	mel	B	66	72.9327	0.599018
male	20	20	mel	C	97	79.0837	0.179547
male	20	20	mel	D	88	74.075	0.285579
male	20	20	mel	E	122	102.281	0.188566
male	20	20	mel	A	24	68.627	2.95813e-06
female	80	80	yak	B	64	49.7853	0.199278
female	80	80	yak	C	56	53.9841	0.920364
female	80	80	yak	D	37	50.5651	0.167879
female	80	80	yak	E	103	69.8194	0.0109535
female	80	80	yak	A	11	46.8462	3.02855e-06
male	20	20	yak	B	62	72.1979	0.407574
male	20	20	yak	C	79	78.2869	0.980899
male	20	20	yak	D	92	73.3287	0.147862
male	20	20	yak	E	105	101.251	0.841087
male	20	20	yak	A	55	67.9356	0.262068
female	80	80	pse	B	25	67.054	1.06894e-05
female	80	80	pse	C	20	72.7092	3.50214e-08
female	80	80	pse	D	288	68.1042	5.51679e-39
female	80	80	pse	E	22	94.0372	1.32995e-11
female	80	80	pse	A	10	63.0954	4.34494e-10
male	20	20	pse	B	99	71.6467	0.0331875
male	20	20	pse	C	111	77.6892	0.0129148
male	20	20	pse	D	26	72.7689	2.07014e-06
male	20	20	pse	E	112	100.478	0.44892
male	20	20	pse	A	42	67.417	0.0154957
female	80	80	vir	B	47	50.7039	0.777968
female	80	80	vir	C	64	54.9801	0.446764
female	80	80	vir	D	26	51.498	0.00438469
female	80	80	vir	E	77	71.1076	0.677819
female	80	80	vir	A	62	47.7105	0.188232
male	20	20	vir	B	82	72.1979	0.456726
male	20	20	vir	C	65	78.2869	0.284657
male	20	20	vir	D	109	73.3287	0.00654971
male	20	20	vir	E	105	101.251	0.841087
male	20	20	vir	A	32	67.9356	0.000303674
female	80	60	mel	B	19	20.0243	0.996853
female	80	60	mel	C	31	21.7131	0.246673
female	80	60	mel	D	18	20.338	0.82697
female	80	60	mel	E	30	28.0823	0.902946
female	80	60	mel	A	11	18.8422	0.205999
male	20	40	mel	B	25	30.8632	0.508034
male	20	40	mel	C	39	33.4661	0.586678
male	20	40	mel	D	43	31.3466	0.206331
male	20	40	mel	E	47	43.2829	0.770536
male	20	40	mel	A	14	29.0412	0.0299807
female	80	60	yak	B	19	19.4732	0.931522
female	80	60	yak	C	18	21.1155	0.732356
female	80	60	yak	D	15	19.7782	0.517386
female	80	60	yak	E	51	27.3094	0.00909757
female	80	60	yak	A	3	18.3236	0.00178866
male	20	40	yak	B	17	27.3727	0.1538
male	20	40	yak	C	15	29.6813	0.0382066
male	20	40	yak	D	40	27.8015	0.165074
male	20	40	yak	E	35	38.3878	0.777001
male	20	40	yak	A	42	25.7568	0.0583112
female	80	60	pse	B	10	25.5356	0.0137048
female	80	60	pse	C	5	27.6892	0.000128958
female	80	60	pse	D	115	25.9356	9.26201e-15
female	80	60	pse	E	5	35.8114	2.50214e-06
female	80	60	pse	A	4	24.0281	0.000286891
male	20	40	pse	B	36	27.0053	0.304482
male	20	40	pse	C	32	29.2829	0.823395
male	20	40	pse	D	11	27.4283	0.0118134
male	20	40	pse	E	36	37.8725	0.917832
male	20	40	pse	A	32	25.411	0.452313
female	80	60	vir	B	20	22.4126	0.826084
female	80	60	vir	C	23	24.3028	0.964414
female	80	60	vir	D	12	22.7636	0.0942695
female	80	60	vir	E	49	31.4316	0.060082
female	80	60	vir	A	18	21.0894	0.735021
male	20	40	vir	B	28	28.2913	0.923437
male	20	40	vir	C	18	30.6773	0.0897334
male	20	40	vir	D	50	28.7344	0.0193265
male	20	40	vir	E	36	39.676	0.754482
male	20	40	vir	A	22	26.6211	0.597788
female	75	75	mel	B	57	54.9292	0.916526
female	75	75	mel	C	74	59.5618	0.226859
female	75	75	mel	D	45	55.7895	0.314593
female	75	75	mel	E	94	77.0332	0.204664
female	75	75	mel	A	29	51.6864	0.0131694
male	25	25	mel	B	75	78.444	0.835929
male	25	25	mel	C	95	85.0598	0.482487
male	25	25	mel	D	108	79.6726	0.0343419
male	25	25	mel	E	125	110.011	0.335841
male	25	25	mel	A	24	73.813	3.43699e-07
female	75	75	yak	B	72	60.9916	0.365534
female	75	75	yak	C	83	66.1355	0.174942
female	75	75	yak	D	41	61.9469	0.0424738
female	75	75	yak	E	123	85.5352	0.00813431
female	75	75	yak	A	13	57.3909	1.20717e-07
male	25	25	yak	B	59	76.0558	0.149455
male	25	25	yak	C	79	82.4701	0.838555
male	25	25	yak	D	95	77.247	0.17793
male	25	25	yak	E	110	106.661	0.8675
male	25	25	yak	A	71	71.5657	0.969566
female	75	75	pse	B	30	64.8495	0.00034438
female	75	75	pse	C	29	70.3187	3.15288e-05
female	75	75	pse	D	256	65.8652	1.00449e-31
female	75	75	pse	E	33	90.9455	1.46553e-07
female	75	75	pse	A	5	61.021	4.53719e-12
male	25	25	pse	B	100	73.6676	0.0422057
male	25	25	pse	C	102	79.8805	0.0986028
male	25	25	pse	D	29	74.8214	5.6012e-06
male	25	25	pse	E	124	103.312	0.169233
male	25	25	pse	A	46	69.3185	0.0308051
female	75	75	vir	B	61	63.0124	0.924704
female	75	75	vir	C	88	68.3267	0.118074
female	75	75	vir	D	33	63.9993	0.00170352
female	75	75	vir	E	114	88.3692	0.0699889
female	75	75	vir	A	47	59.2924	0.256548
male	25	25	vir	B	79	75.1372	0.808703
male	25	25	vir	C	79	81.4741	0.902956
male	25	25	vir	D	112	76.3141	0.0073222
male	25	25	vir	E	106	105.373	0.978525
male	25	25	vir	A	33	70.7014	0.000191487
female	75	60	mel	B	32	30.8632	0.985967
female	75	60	mel	C	44	33.4661	0.268164
female	75	60	mel	D	24	31.3466	0.385696
female	75	60	mel	E	55	43.2829	0.269332
female	75	60	mel	A	13	29.0412	0.0186914
male	25	40	mel	B	36	39.6813	0.752393
male	25	40	mel	C	47	43.0279	0.747923
male	25	40	mel	D	60	40.3028	0.0542248
male	25	40	mel	E	56	55.6494	0.949776
male	25	40	mel	A	17	37.3387	0.00757832
female	75	60	yak	B	32	30.1284	0.910259
female	75	60	yak	C	36	32.6693	0.774282
female	75	60	yak	D	19	30.6003	0.126569
female	75	60	yak	E	73	42.2523	0.00448042
female	75	60	yak	A	4	28.3497	3.34665e-05
male	25	40	yak	B	20	35.2722	0.0508783
male	25	40	yak	C	22	38.247	0.0457097
male	25	40	yak	D	50	35.8247	0.14434
male	25	40	yak	E	46	49.4661	0.796606
male	25	40	yak	A	54	33.1899	0.0290091
female	75	60	pse	B	16	33.0677	0.0198868
female	75	60	pse	C	12	35.8566	0.000811566
female	75	60	pse	D	133	33.5857	9.58015e-16
female	75	60	pse	E	14	46.3745	4.29057e-05
female	75	60	pse	A	5	31.1155	2.35369e-05
male	25	40	pse	B	43	33.2514	0.30503
male	25	40	pse	C	39	36.0558	0.818677
male	25	40	pse	D	15	33.7722	0.00981046
male	25	40	pse	E	46	46.6321	0.968886
male	25	40	pse	A	38	31.2884	0.482737
female	75	60	vir	B	32	33.6189	0.937865
female	75	60	vir	C	44	36.4542	0.455273
female	75	60	vir	D	15	34.1454	0.0086158
female	75	60	vir	E	73	47.1474	0.0199013
female	75	60	vir	A	19	31.6341	0.0964844
male	25	40	vir	B	32	36.0071	0.709632
male	25	40	vir	C	29	39.0438	0.263695
male	25	40	vir	D	60	36.571	0.0187391
male	25	40	vir	E	49	50.4967	0.959411
male	25	40	vir	A	26	33.8814	0.364507
Table S5. Chromosomal distribution of genes that are sex biased in only one species. At different quantile cutoffs for sex bias and non-bias, we report number of genes that are sex biased in only one species, and unbiased in the other three species, on each chromosome arm. We calcualte the expected chromosomal distribution based on the observed total number of sex-biased genes and the relative nu…
