# Supplementary material for: Sex Bias and Maternal Contribution to Gene Expression Divergence in Drosophila Blastoderm Embryos
Source: PLoS Genet. 2015 Oct 20;11(10):e1005592. doi: 10.1371/journal.pgen.1005592 (PMC4618353; doi:10.1371/journal.pgen.1005592)
Supplement: S6 Table — For example, for a female-biased gene in species 1, we ask the proportion of these genes where female expression is higher in species one than species 2, and the proportion of these genes where the male expression is higher in species 1 than species 2. This address the question as to whether the evolution of female-biased genes comes on average from an increase in female expression, or a decrease in male expression. We calculate the significance of the bias, using the null that the proportion should be 50/50 as an genes is equally likely to become sex-biased by a change in female or male expression. The p-value is calculated using a binomial sign test of this null hypothesis. (XLSX) [file pgen.1005592.s017.xlsx]

## Sheet: S6
S6_Table. Genes that are sex-biased in one species and their transcript abundance in the rest of the species.
cutoff for sex-bias	cutoff for unbiased	species 1	species 2	direction of bias in species 1	% of genes higher transcript level in females	p-value	% of genes higher transcript level in males	p-value
95/5	80/20	mel	yak	female	0.409091	0.261734	0.181818	0.00217176
95/5	80/20	mel	pse	female	0.5	0.584094	0.363636	0.143139
95/5	80/20	mel	vir	female	0.454545	0.415906	0.272727	0.0262394
95/5	80/20	yak	mel	female	0.5	0.612793	0.166667	0.0192871
95/5	80/20	yak	pse	female	0.583333	0.806152	0.5	0.612793
95/5	80/20	yak	vir	female	0.25	0.072998	0.166667	0.0192871
95/5	80/20	pse	mel	female	0.431818	0.120397	0.136364	7.8367e-13
95/5	80/20	pse	yak	female	0.454545	0.227871	0.136364	7.8367e-13
95/5	80/20	pse	vir	female	0.636364	0.996328	0.261364	4.25055e-06
95/5	80/20	vir	mel	female	0.458333	0.41941	0.333333	0.0757948
95/5	80/20	vir	yak	female	0.625	0.924205	0.375	0.153728
95/5	80/20	vir	pse	female	0.458333	0.41941	0.25	0.0113279
95/5	80/20	mel	yak	male	0.328358	0.00337072	0.567164	0.889226
95/5	80/20	mel	pse	male	0.343284	0.00696694	0.522388	0.687297
95/5	80/20	mel	vir	male	0.343284	0.00696694	0.462687	0.312703
95/5	80/20	yak	mel	male	0.241758	4.0936e-07	0.472527	0.337611
95/5	80/20	yak	pse	male	0.230769	1.25454e-07	0.373626	0.0102921
95/5	80/20	yak	vir	male	0.208791	9.83564e-09	0.384615	0.0177248
95/5	80/20	pse	mel	male	0.375	0.0164963	0.525	0.711785
95/5	80/20	pse	yak	male	0.35	0.00484142	0.45	0.217021
95/5	80/20	pse	vir	male	0.25	4.29028e-06	0.4625	0.288215
95/5	80/20	vir	mel	male	0.264368	6.32676e-06	0.402299	0.0428445
95/5	80/20	vir	yak	male	0.321839	0.000584319	0.425287	0.0989896
95/5	80/20	vir	pse	male	0.367816	0.00891378	0.505747	0.584813
95/5	60/40	mel	yak	female	0.538462	0.709473	0.307692	0.133423
95/5	60/40	mel	pse	female	0.461539	0.5	0.384615	0.290527
95/5	60/40	mel	vir	female	0.538462	0.709473	0.230769	0.0461426
95/5	60/40	yak	mel	female	0.6	0.8125	0.2	0.1875
95/5	60/40	yak	pse	female	0.4	0.5	0.2	0.1875
95/5	60/40	yak	vir	female	0.6	0.8125	0.4	0.5
95/5	60/40	pse	mel	female	0.441177	0.303796	0.117647	3.08245e-06
95/5	60/40	pse	yak	female	0.558824	0.804236	0.0882353	3.83006e-07
95/5	60/40	pse	vir	female	0.529412	0.696204	0.294118	0.0121533
95/5	60/40	vir	mel	female	0.384615	0.290527	0.230769	0.0461426
95/5	60/40	vir	yak	female	0.692308	0.953857	0.307692	0.133423
95/5	60/40	vir	pse	female	0.384615	0.290527	0.153846	0.0112305
95/5	60/40	mel	yak	male	0.222222	0.00296231	0.62963	0.938961
95/5	60/40	mel	pse	male	0.333333	0.0610391	0.666667	0.973881
95/5	60/40	mel	vir	male	0.518518	0.649446	0.666667	0.973881
95/5	60/40	yak	mel	male	0.255319	0.000544269	0.468085	0.385433
95/5	60/40	yak	pse	male	0.212766	4.92444e-05	0.382979	0.0719325
95/5	60/40	yak	vir	male	0.234043	0.000173001	0.446808	0.280032
95/5	60/40	pse	mel	male	0.333333	0.0326227	0.5	0.56603
95/5	60/40	pse	yak	male	0.333333	0.0326227	0.472222	0.43397
95/5	60/40	pse	vir	male	0.222222	0.000596622	0.472222	0.43397
95/5	60/40	vir	mel	male	0.266667	0.0080624	0.466667	0.427768
95/5	60/40	vir	yak	male	0.333333	0.0493686	0.466667	0.427768
95/5	60/40	vir	pse	male	0.4	0.180797	0.6	0.899756
90/10	80/20	mel	yak	female	0.510638	0.614567	0.319149	0.00931192
90/10	80/20	mel	pse	female	0.489362	0.5	0.340425	0.019993
90/10	80/20	mel	vir	female	0.489362	0.5	0.255319	0.000544269
90/10	80/20	yak	mel	female	0.509091	0.606147	0.272727	0.000507924
90/10	80/20	yak	pse	female	0.527273	0.704973	0.4	0.0885007
90/10	80/20	yak	vir	female	0.418182	0.140305	0.309091	0.0032279
90/10	80/20	pse	mel	female	0.455621	0.140739	0.171598	6.01797e-19
90/10	80/20	pse	yak	female	0.47929	0.322271	0.165681	1.22489e-19
90/10	80/20	pse	vir	female	0.56213	0.954855	0.284024	9.25558e-09
90/10	80/20	vir	mel	female	0.380952	0.0384629	0.285714	0.000449024
90/10	80/20	vir	yak	female	0.460317	0.307327	0.285714	0.000449024
90/10	80/20	vir	pse	female	0.333333	0.0055707	0.206349	1.50798e-06
90/10	80/20	mel	yak	male	0.391813	0.00287282	0.555556	0.937046
90/10	80/20	mel	pse	male	0.461988	0.179417	0.584795	0.989247
90/10	80/20	mel	vir	male	0.403509	0.00708113	0.520468	0.729594
90/10	80/20	yak	mel	male	0.278947	4.62936e-10	0.463158	0.172822
90/10	80/20	yak	pse	male	0.273684	1.75078e-10	0.389474	0.00141853
90/10	80/20	yak	vir	male	0.257895	8.09916e-12	0.394737	0.00226857
90/10	80/20	pse	mel	male	0.401099	0.00464399	0.510989	0.644486
90/10	80/20	pse	yak	male	0.368132	0.000230822	0.489011	0.412049
90/10	80/20	pse	vir	male	0.318681	5.59277e-07	0.5	0.529531
90/10	80/20	vir	mel	male	0.317919	9.47324e-07	0.416185	0.0164849
90/10	80/20	vir	yak	male	0.381503	0.00113108	0.445087	0.0854859
90/10	80/20	vir	pse	male	0.398844	0.00476901	0.531792	0.819186
90/10	60/40	mel	yak	female	0.478261	0.5	0.26087	0.0173448
90/10	60/40	mel	pse	female	0.434783	0.33882	0.304348	0.0465698
90/10	60/40	mel	vir	female	0.521739	0.66118	0.173913	0.00129974
90/10	60/40	yak	mel	female	0.380952	0.191655	0.238095	0.0133019
90/10	60/40	yak	pse	female	0.571429	0.808345	0.333333	0.0946236
90/10	60/40	yak	vir	female	0.333333	0.0946236	0.190476	0.00359869
90/10	60/40	pse	mel	female	0.453125	0.266154	0.140625	1.77111e-09
90/10	60/40	pse	yak	female	0.53125	0.733846	0.140625	1.77111e-09
90/10	60/40	pse	vir	female	0.53125	0.733846	0.3125	0.00184498
90/10	60/40	vir	mel	female	0.28	0.0216426	0.2	0.00203866
90/10	60/40	vir	yak	female	0.44	0.345019	0.2	0.00203866
90/10	60/40	vir	pse	female	0.32	0.0538761	0.12	7.82609e-05
90/10	60/40	mel	yak	male	0.378378	0.0236965	0.621622	0.986742
90/10	60/40	mel	pse	male	0.45946	0.28069	0.662162	0.998314
90/10	60/40	mel	vir	male	0.513513	0.636227	0.635135	0.99296
90/10	60/40	yak	mel	male	0.307692	0.000450502	0.487179	0.454973
90/10	60/40	yak	pse	male	0.294872	0.000188896	0.435897	0.154084
90/10	60/40	yak	vir	male	0.320513	0.00101557	0.448718	0.214104
90/10	60/40	pse	mel	male	0.368421	0.0143133	0.513158	0.634496
90/10	60/40	pse	yak	male	0.328947	0.00191812	0.460526	0.283287
90/10	60/40	pse	vir	male	0.289474	0.000156489	0.526316	0.716713
90/10	60/40	vir	mel	male	0.311475	0.00222201	0.442623	0.221313
90/10	60/40	vir	yak	male	0.377049	0.0360887	0.47541	0.399076
90/10	60/40	vir	pse	male	0.442623	0.221313	0.639344	0.989793
80/20	80/20	mel	yak	female	0.58547	0.996387	0.397436	0.00102857
80/20	80/20	mel	pse	female	0.461539	0.133195	0.363248	1.71781e-05
80/20	80/20	mel	vir	female	0.397436	0.00102857	0.294872	1.49943e-10
80/20	80/20	yak	mel	female	0.527675	0.834453	0.343173	1.34937e-07
80/20	80/20	yak	pse	female	0.586716	0.998264	0.501845	0.548334
80/20	80/20	yak	vir	female	0.557196	0.974144	0.464945	0.13709
80/20	80/20	pse	mel	female	0.476712	0.201178	0.265753	5.89534e-20
80/20	80/20	pse	yak	female	0.509589	0.662268	0.273973	1.18442e-18
80/20	80/20	pse	vir	female	0.50411	0.582902	0.312329	2.93106e-13
80/20	80/20	vir	mel	female	0.431159	0.0128798	0.355073	8.45495e-07
80/20	80/20	vir	yak	female	0.485507	0.336788	0.380435	4.251e-05
80/20	80/20	vir	pse	female	0.445652	0.0403468	0.336956	3.26306e-08
80/20	80/20	mel	yak	male	0.377834	6.4575e-07	0.559194	0.992056
80/20	80/20	mel	pse	male	0.448363	0.022278	0.561713	0.994001
80/20	80/20	mel	vir	male	0.468514	0.114171	0.554156	0.986451
80/20	80/20	yak	mel	male	0.318066	2.19078e-13	0.493639	0.420063
80/20	80/20	yak	pse	male	0.315522	1.00813e-13	0.430025	0.00318915
80/20	80/20	yak	vir	male	0.328244	4.35615e-12	0.447837	0.021741
80/20	80/20	pse	mel	male	0.430769	0.00360119	0.533333	0.914258
80/20	80/20	pse	yak	male	0.410256	0.000230532	0.484615	0.28879
80/20	80/20	pse	vir	male	0.384615	3.01058e-06	0.502564	0.560359
80/20	80/20	vir	mel	male	0.3486	1.00343e-09	0.430025	0.00318915
80/20	80/20	vir	yak	male	0.394402	1.65723e-05	0.455471	0.0431011
80/20	80/20	vir	pse	male	0.417303	0.000608459	0.536896	0.934951
80/20	60/40	mel	yak	female	0.688073	0.999977	0.458716	0.221835
80/20	60/40	mel	pse	female	0.440367	0.125141	0.311927	5.36503e-05
80/20	60/40	mel	vir	female	0.394495	0.0173077	0.284404	3.86696e-06
80/20	60/40	yak	mel	female	0.462264	0.248377	0.330189	0.000303038
80/20	60/40	yak	pse	female	0.59434	0.979564	0.433962	0.103249
80/20	60/40	yak	vir	female	0.509434	0.614541	0.415094	0.0491212
80/20	60/40	pse	mel	female	0.52518	0.751218	0.302158	1.75623e-06
80/20	60/40	pse	yak	female	0.568345	0.955274	0.316547	9.08398e-06
80/20	60/40	pse	vir	female	0.539568	0.845624	0.352518	0.000319148
80/20	60/40	vir	mel	female	0.401639	0.0184387	0.295082	3.45478e-06
80/20	60/40	vir	yak	female	0.45082	0.159654	0.352459	0.000714031
80/20	60/40	vir	pse	female	0.467213	0.263208	0.327869	8.99229e-05
80/20	60/40	mel	yak	male	0.315476	9.76894e-07	0.577381	0.981537
80/20	60/40	mel	pse	male	0.464286	0.198067	0.625	0.999573
80/20	60/40	mel	vir	male	0.517857	0.705357	0.625	0.999573
80/20	60/40	yak	mel	male	0.261745	2.51608e-09	0.47651	0.311597
80/20	60/40	yak	pse	male	0.281879	5.00645e-08	0.42953	0.0505015
80/20	60/40	yak	vir	male	0.355705	0.000267838	0.489933	0.434962
80/20	60/40	pse	mel	male	0.37415	0.00142871	0.517007	0.689579
80/20	60/40	pse	yak	male	0.340136	6.568e-05	0.421769	0.0346163
80/20	60/40	pse	vir	male	0.401361	0.0103026	0.557823	0.931311
80/20	60/40	vir	mel	male	0.350649	0.000130708	0.461039	0.187728
80/20	60/40	vir	yak	male	0.383117	0.00231875	0.454545	0.147407
80/20	60/40	vir	pse	male	0.415584	0.0218	0.577922	0.9782
75/25	60/40	mel	yak	female	0.625	0.999573	0.410714	0.0124843
75/25	60/40	mel	pse	female	0.458333	0.157938	0.315476	9.76894e-07
75/25	60/40	mel	vir	female	0.464286	0.198067	0.363095	0.000240275
75/25	60/40	yak	mel	female	0.481707	0.34817	0.341463	2.98993e-05
75/25	60/40	yak	pse	female	0.579268	0.98266	0.469512	0.241153
75/25	60/40	yak	vir	female	0.52439	0.758847	0.445122	0.092091
75/25	60/40	pse	mel	female	0.5	0.529694	0.305556	9.59412e-08
75/25	60/40	pse	yak	female	0.527778	0.793825	0.311111	2.18357e-07
75/25	60/40	pse	vir	female	0.5	0.529694	0.338889	9.20521e-06
75/25	60/40	vir	mel	female	0.453552	0.118411	0.36612	0.000180223
75/25	60/40	vir	yak	female	0.491803	0.441259	0.404372	0.00587591
75/25	60/40	vir	pse	female	0.459016	0.150348	0.333333	3.8279e-06
75/25	60/40	mel	yak	male	0.319444	5.9419e-08	0.550926	0.941305
75/25	60/40	mel	pse	male	0.481482	0.316985	0.634259	0.999973
75/25	60/40	mel	vir	male	0.532407	0.846286	0.634259	0.999973
75/25	60/40	yak	mel	male	0.302083	2.08952e-08	0.489583	0.414332
75/25	60/40	yak	pse	male	0.3125	1.09093e-07	0.453125	0.109886
75/25	60/40	yak	vir	male	0.369792	0.000189453	0.489583	0.414332
75/25	60/40	pse	mel	male	0.392265	0.00230037	0.530387	0.813768
75/25	60/40	pse	yak	male	0.375691	0.000509167	0.447514	0.0903808
75/25	60/40	pse	vir	male	0.403315	0.00564577	0.558011	0.949133
75/25	60/40	vir	mel	male	0.377551	0.000372969	0.479592	0.308594
75/25	60/40	vir	yak	male	0.397959	0.00260436	0.469388	0.216056
75/25	60/40	vir	pse	male	0.423469	0.0190236	0.581633	0.990906
Table S6. For genes that are sex-biased in only one species, we look at whether the sex bias is due to increase in expression in females or males. For example, for a female-biased gene in species 1, we ask the proportion of these genes where female expression is higher in species one than species 2, and the proportion of these genes where the male expression is higher in species 1 than species 2.…
