# Supplementary material for: Sex Bias and Maternal Contribution to Gene Expression Divergence in Drosophila Blastoderm Embryos
Source: PLoS Genet. 2015 Oct 20;11(10):e1005592. doi: 10.1371/journal.pgen.1005592 (PMC4618353; doi:10.1371/journal.pgen.1005592)
Supplement: S7 Table — For each species, primers were constructed to two different loci on the Y chromosome (Y), and one locus not on the X chromosome (control). The Y chromosomal primers for D. pseudoobscura were taken from Carvalho and Clark, 2005 [48]. (XLSX) [file pgen.1005592.s018.xlsx]

## Sheet: S7
S7 Table. Primer mixes used for PCR genotyping for each species.
D. melanogaster mix
	gene	primer name	primer sequence	Y or control?	fragment length
	kl-2	mel_kl2_L	CGATCCAGCCCAATCTCTCATATCACTA	Y	622
	kl-2	mel_kl2_R	ATCGTCGGTAATGTGTCCTCCGTAATTT
	Adh	mel_Adh_L	GATTCGATGCACACTCACATTCTTCTCC	control	423
	Adh	mel_Adh_R	GCTCAGCGCGAAACTAACATGAAAAACT
	Ory	mel_ory_L	AACGTAACCTAGTCGGATTGCAAATGGT	Y	233
	Ory	mel_ory_R	GAGGCGTACAATTTCCTTTCTCATGTCA
D. yakuba mix
	gene	primer name	primer sequence	Y or control?	fragment length
	kl-3	yak_kl3_L	aaactgcgatcggaaatagaacgcatac	Y	625
	kl-3	yak_kl3_R	gcctatctcttcgttcctgtgtttttgc
	run	yak_run_L	AAGATCCCCAAAAACCTTCCCAAAAAC	control	423
	run	yak_run_R	AAGTAGTCCGCATAGCCGTAGGTCATGT
	Ppr-Y	yak_ppry_L	tcttgaacgtgaacaatcagaggcaaac	Y	230
	Ppr-Y	yak_ppry_R	cttcatcgcgctcagtaaatctttccaa
D. pseudoobscura mix*
	gene	primer name	primer sequence	Y or control?	fragment length
*	CG31175Y-Ψ	pse_8Y_L	AGCGTGTCTAATTTTAGAGTCTAATTACCT	Y	657
*	CG31175Y-Ψ	pse_8Y_R	CCAAACACAGCAGGCAACAGTA
	Adh	pse_Adh_L	GTGACCATCACCTTCTATCCCTACGATG	control	421
	Adh	pse_Adh_R	TGACACCAGTAATGGGAGCCAGTTTCTA
*	CG17687Y-Ψ	pse_10Y_L	CATCACCCACCGGAAGGA	Y	246
*	CG17687Y-Ψ	pse_10Y_R	GCCCGCTCCAGCGAG
	* Y chromsome primers from Carvalho and Clark, 2005
D. virilis mix
	gene	primer name	primer sequence	Y or control?	fragment length
	kl-2	vir_kl2_L	tagaccaagcgatatacccaatccttcg	Y	634
	kl-2	vir_kl2_R	cgctcatgtactagctgatttcgtggac
	Adh	vir_Adh_L	TCACCAGATTGAGCGTACTATTGCGGTA	control	410
	Adh	vir_Adh_R	AGTCGTTTGAGTGGGATGCTCAAGAAGT
	Ory	vir_ory_L	agttcttaatggaggctgagcggttttt	Y	218
	Ory	vir_ory_R	gtcgccaagggtatcccttagtttttgt
Table S7. Primer mixes used for PCR genotyping for each species. For each species, primers were constructed to two different loci on the Y chromosome (Y), and one locus not on the X chromosome (control). The Y chromosomal primers for D. pseudoobscura were taken from Carvalho and Clark, 2005, Science, 307 (5706): 108-110.
