# Supplementary material for: Sex Bias and Maternal Contribution to Gene Expression Divergence in Drosophila Blastoderm Embryos
Source: PLoS Genet. 2015 Oct 20;11(10):e1005592. doi: 10.1371/journal.pgen.1005592 (PMC4618353; doi:10.1371/journal.pgen.1005592)
Supplement: S8 Table — Name of the sample, species, sex, developmental stage as well as GEO accession number of the sequencing output are listed. Two additional samples (pse.F.3 and vir.M.1) that had originally been sequenced but subsequently removed from the analysis are also shown in grey. (XLSX) [file pgen.1005592.s019.xlsx]

## Sheet: Feuil1
Sample name	Species	Sex	Developmental stage	GEO accession number	Comment
mel.M.1	D. melanogaster	Male	Blastoderm	GSM1662140
mel.M.2	D. melanogaster	Male	Blastoderm	GSM1662141
mel.M.3	D. melanogaster	Male	Blastoderm	GSM1662142
mel.F.1	D. melanogaster	Female	Blastoderm	GSM1662143
mel.F.2	D. melanogaster	Female	Blastoderm	GSM1662144
mel.F.3	D. melanogaster	Female	Blastoderm	GSM1662145
yak.M.1	D. yakuba	Male	Blastoderm	GSM1662146
yak.M.2	D. yakuba	Male	Blastoderm	GSM1662147
yak.M.3	D. yakuba	Male	Blastoderm	GSM1662148
yak.F.1	D. yakuba	Female	Blastoderm	GSM1662149
yak.F.2	D. yakuba	Female	Blastoderm	GSM1662150
yak.F.3	D. yakuba	Female	Blastoderm	GSM1662151
pse.M.1	D. pseudoobscura	Male	Blastoderm	GSM1662152
pse.M.2	D. pseudoobscura	Male	Blastoderm	GSM1662153
pse.M.3	D. pseudoobscura	Male	Blastoderm	GSM1662154
pse.F.1	D. pseudoobscura	Female	Blastoderm	GSM1662155
pse.F.2	D. pseudoobscura	Female	Blastoderm	GSM1662156
pse.F.3	D. pseudoobscura	Female	Blastoderm	GSM1662157	Sample removed from the analysis
vir.M.1	D. virilis	Male	Blastoderm	GSM1662158	Sample removed from the analysis
vir.M.2	D. virilis	Male	Blastoderm	GSM1662159
vir.M.3	D. virilis	Male	Blastoderm	GSM1662160
vir.F.1	D. virilis	Female	Blastoderm	GSM1662161
vir.F.2	D. virilis	Female	Blastoderm	GSM1662162
vir.F.3	D. virilis	Female	Blastoderm	GSM1662163
mel.U.2	D. melanogaster	None	unfertilized egg	GSM1662164
mel.U.3	D. melanogaster	None	unfertilized egg	GSM1662165
yak.U.1	D. yakuba	None	unfertilized egg	GSM1662166
yak.U.2	D. yakuba	None	unfertilized egg	GSM1662167
pse.U.3	D. pseudoobscura	None	unfertilized egg	GSM1662168
vir.U.1	D. virilis	None	unfertilized egg	GSM1662169
vir.U.2	D. virilis	None	unfertilized egg	GSM1662170
